# Supplementary material for: Back to basics: The effects of block vs. interleaved trial administration on pro- and anti-saccade performance
Source: PLoS One. 2017 Feb 21;12(2):e0172485. doi: 10.1371/journal.pone.0172485 (PMC5319747; doi:10.1371/journal.pone.0172485)
Supplement: S1 Table — (XLSX) [file pone.0172485.s001.xlsx]

## Sheet: Second Target
Second Target- Discrimination task- Manual Response
% correct responses										Mean RT of correct responses
subject	Blocks				Interleaved					subject	Blocks				Interleaved
	pro-trials		anti-trials		pro-trials		anti-trials				pro-trials		anti-trials		pro-trials		anti-trials
	Cued	Uncued	Cued	Uncued	Cued	Uncued	Cued	Uncued			Cued	Uncued	Cued	Uncued	Cued	Uncued	Cued	Uncued
1	1	1	0.86	1	1	1	1	0.91		1	265.6	264.75	410.67	310.13	256.38	400.62	445.71	340
2	0.94	1	0.94	0.94	1	1	1	1		2	195.33	242.87	363.47	234.4	263.67	306.69	407.38	231.88
3	0.94	1	1	1	1	1	1	1		3	344.67	387.19	460.5	336	358.21	406	416.29	365.23
4	1	1	1	0.88	1	1	1	1		4	181.38	195.25	266.21	142.07	166.5	203.13	233.93	177.25
5	1	1	0.83	1	1	1	0.89	0.89		5	362.15	419.07	856	471.86	345.22	609.7	587.88	314.5
6	1	0.87	0.94	1	1	0.86	1	1		6	263.31	281.08	306.93	227.38	304.75	287.75	310.75	257.53
7	1	1	1	1	1	1	1	1		7	266.38	304.47	376.36	270.77	292.87	297.93	300	279.8
8	0.92	0.93	1	1	0.86	0.93	1	1		8	447.5	474.31	585	527.63	356.08	395.79	429.5	241.29
9	0.94	0.94	0.88	0.93	1	1	0.93	0.93		9	223.27	258.87	241.5	213.07	193.29	237	261.71	172.79
10	1	1	0.89	1	1	1	1	1		10	387.8	358	590.75	707.2	452.2	399	608.1	707.8
11	1	0.89	1	1	1	0.89	1	1		11	375.4	473.63	442.9	196.67	251.78	317.63	549.57	254.88
12	1	1	1	1	0.9	1	1	1		12	327.11	328.3	320.8	218.88	581.67	640.5	354.33	370.8
13	1	1	1	1	1	1	1	1		13	388.3	365.8	434.25	317.78	267	353.7	363.5	302.29
14	1	1	1	1	0.89	1	1	1		14	213.44	241.6	279.3	274.9	214.75	324.8	322.78	213.44
15	1	1	1	0.9	1	0.9	1	1		15	238.8	254	278.1	206.56	280.5	264.44	287.63	238.63
16	1	1	0.88	1	1	0.86	1	1		16	746.11	447.89	414.43	451	308.5	455.67	513.13	1570.4
17	1	1	1	1	1	1	1	1		17	304.2	327	397.8	237.4	318.5	322.25	381	320.38
18	1	1	1	1	0.83	1	1	1		18	439.8	427.89	454.2	501.5	375.8	435.9	503.22	407.1
19	1	0.9	1	1	0.88	1	1	1		19	341	399.56	377.6	341	614.71	433.67	496.67	400.57
20	1	1	1	1	1	0.88	1	0.88		20	263.56	304.8	314.67	200.67	292.38	300.29	308.17	198.14
21	1	1	1	1	0.8	1	0.9	1		21	184.8	269.7	298.7	143	179.75	292.5	221.89	196.3

## Sheet: First Target
First Target- Saccades
% correct saccades						Mean Latency of correct saccades
subject	Blocks		Interleaved			subject	Blocks		Interleaved
	pro-trials	anti-trials	pro-trials	anti-trials			pro-trials	anti-trials	pro-trials	anti-trials
1	0.97	0.84	0.94	0.56		1	235.38	330.96	224.17	288.33
2	0.89	0.93	0.83	0.55		2	240.04	337.37	301.88	310.88
3	1	0.85	0.93	0.75		3	222.14	283.32	236.11	282.33
4	1	0.77	0.9	0.68		4	204.81	268.75	238.3	276.57
5	0.84	0.39	0.59	0.38		5	226.78	340.56	257.88	300.8
6	0.97	0.94	0.97	0.97		6	240.21	327.47	248.87	292.18
7	0.96	0.77	0.86	0.5		7	306.63	369.38	294.83	328.4
8	0.87	0.29	0.94	0.1		8	241.08	395.22	247.45	352.67
9	0.97	0.96	0.83	0.86		9	254.65	287.7	269.83	300.78
10	1	0.94	0.9	0.95		10	244.65	306.69	231.94	303.05
11	1	0.67	0.8	0.22		11	263.4	345.83	271.88	400
12	1	0.39	0.94	0.24		12	245.79	401.29	240.06	344
13	1	0.8	1	0.4		13	265.4	322.44	239.78	344.75
14	0.94	0.95	0.9	0.84		14	285.18	332.84	293.94	324.44
15	1	1	1	0.65		15	226.93	297.22	232.71	294.64
16	0.8	0.83	0.78	0.5		16	241.67	319.2	260.64	326.14
17	0.95	0.89	0.89	0.6		17	278.05	369.63	305.35	376.42
18	0.94	0.7	0.95	0.7		18	226.41	373.14	239.47	355.93
19	1	0.94	0.67	0.41		19	238.5	357.73	306.83	345.14
20	0.93	0.65	0.94	0.31		20	251.29	321.18	266.06	304
21	1	1	0.89	1		21	279.05	301.79	269.53	291.63
